# Supplementary material for: Immune profiling of NF1-associated tumors reveals histologic subtype distinctions and heterogeneity: implications for immunotherapy
Source: Oncotarget. 2017 May 30;8(47):82037–48. doi: 10.18632/oncotarget.18301 (PMC5669868; doi:10.18632/oncotarget.18301)
Supplement: Supplementary file 2 [file oncotarget-08-82037-s002.xlsx]

## Sheet: Sheet1
Timing	Sample Diagnosis	Pathology Notes	Site	Surgery	Chemotherapy	Radiation
original diagnosis	MPNST	high-grade	R thigh	resection	none	7000 cGy
4 years after original diagnosis	MPNST	high-grade	R thigh	resection	none	none
	Neurofibroma	plexiform	L leg	resection	none	none
5 years after original diagnosis	Neurofibroma	nodular	scalp	resection	none	none
7 years after original diagnosis	Neurofibroma	nodular	L arm	resection	none	none
12 years after original diagnosis	MPNST	high-grade	R buttock	resection	ifosfamide, doxorubicin; (total anthracycline dose= 375 mg/m2)	5000 cGy
	MPNST	low-grade	lung	resection
	MPNST	high-grade	chest wall	resection
13 years after original diagnosis	Neurofibroma	nodular	back	resection	bevacizumab, evorilimus	none
	Neurofibroma	dermal diffuse	R thigh	resection		none
	Neurofibroma	plexiform	R hand	resection		none
13 years after original diagnosis	Neurofibroma	autopsy	neck	N/A	N/A	N/A
	MPNST		lung
	MPNST		brain
