# Supplementary material for: Immune profiling of NF1-associated tumors reveals histologic subtype distinctions and heterogeneity: implications for immunotherapy
Source: Oncotarget. 2017 May 30;8(47):82037–48. doi: 10.18632/oncotarget.18301 (PMC5669868; doi:10.18632/oncotarget.18301)
Supplement: Supplementary file 3 [file oncotarget-08-82037-s003.xlsx]

## Sheet: Sheet1
			B2M Score		PD-L1 Score		CD8+		CD4+		FOXP3+		FOXP3+/ CD4+		CD56+		CD45RO+
			r	p	r	p	r	p	r	p	r	p	r	p	r	p	r	p
NF-1-Associated Tumors Overall (n=36)		HLA-A/B/C	0.592	0.0001	0.3756	0.024	0.5388	0.0007	0.3571	0.0325	-0.3622	0.0299	-0.6053	0.0001	0.01825	ns	0.5078	0.0016
		B2M	x	x	0.06034	ns	0.5261	0.001	0.2017	ns	-0.3249	0.0532	-0.5264	0.0012	0.0724	ns	0.4977	0.002
		CTL Target	x	x	0.2934	ns	0.5803	0.0002	0.3109	ns	-0.3909	0.0184	-0.6473	<0.0001	0.0753	ns	0.5784	0.0002
		PD-L1	x	x	x	x	0.165	ns	0.0312	ns	-0.4001	0.0156	-0.4278	0.0104	-0.1433	ns	0.0876	ns
Benign Neurofibromas Overall (n=22)		HLA-A/B/C	0.4586	0.0318	0.5653	0.0061	0.4435	0.0387	0.3232	ns	-0.5297	0.0112	-0.6725	0.0006	-0.0277	ns	0.5	0.0178
		B2M	x	x	0.2449	ns	0.4183	0.0527	-0.1399	ns	-0.571	0.0055	-0.5874	0.004	0.084	ns	0.3663	ns
		CTL Target	x	x	0.567	0.0059	0.5212	0.0129	0.1534	ns	-0.6235	0.0019	-0.764	<0.0001	0.0458	ns	0.5618	0.0065
		PD-L1	x	x	x	x	0.3951	ns	0.4021	ns	-0.4028	ns	-0.5524	0.0077	-0.3	ns	0.4244	0.049
Benign Neurofibromas, Diffuse Histology (n=9)	Overall (n=9)	HLA-A/B/C	0.5339	ns	0.4034	ns	0.5638	ns	-0.092	ns	-0.6218	ns	-0.6793	0.0449	-0.3206	ns	0.2092	ns
		B2M	x	x	0.6356	ns	0.3394	ns	-0.09283	ns	-0.4322	ns	-0.4085	ns	-0.7802	0.0126	0.1941	ns
		CTL Target	x	x	0.6043	ns	0.363	ns	-0.1865	ns	-0.5788	ns	-0.6752	0.044	-0.6061	ns	0.2034	ns
		PD-L1	x	x	x	x	0.1617	ns	0.41	ns	-0.1597	ns	-0.5781	ns	-0.3248	ns	0.5105	ns
	Dermal (n=5)	HLA-A/B/C	0.8	ns	0.7	ns	0.3	ns	0.3	ns	-0.7182	ns	-0.8208	ns	-0.4104	ns	0.7	ns
		B2M	x	x	0.8	ns	0.7	ns	0	ns	-0.9747	<0.0001	-0.8721	0.0333	-0.8721	0.0333	0.3	ns
		CTL Target	x	x	0.6669	ns	0.3591	ns	0.1026	ns	-0.7895	ns	-0.7895	ns	-0.5263	ns	0.5643	ns
		PD-L1	x	x	x	x	0.5	ns	0.3	ns	-0.8721	0.0333	-0.9747	<0.0001	-0.6669	ns	0.3	ns
	Non-Dermal (n=4)	HLA-A/B/C	0.4	ns	0	ns	horizontal line		0	ns	0	ns	0.7379	ns	-0.2	ns	0	ns
		B2M	x	x	0.2	ns	horizontal line		0.2	ns	0.2	ns	0.6325	ns	-0.8	ns	0.2	ns
		CTL Target	x	x	0.2	ns	horizontal line		0.2	ns	0.2	ns	0.6325	ns	-0.8	ns	0.2	ns
		PD-L1	x	x	x	x	horizontal line		1	ns	1	ns	0.6325	ns	0.4	ns	1	ns
Benign Neurofibromas, Nodular Histology (n=8)		HLA-A/B/C	0.5988	ns	0.4217	ns	0.1557	ns	0.7143	0.0576	-0.6467	ns	-0.8225	0.0095	0.1429	ns	0.619	ns
		B2M	x	x	0.2485	ns	0.0421	ns	0.6108	ns	0.01205	ns	-0.2593	ns	0.2994	ns	0.8144	0.0185
		CTL Target	x	x	0.1928	ns	-0.083	ns	0.5952	ns	-0.4072	ns	-0.6383	ns	0.4762	ns	0.6905	ns
		PD-L1	x	x	x	x	0.4667	ns	0.5302	ns	-0.0727	ns	-0.1864	ns	-0.6868	0.0609	0.4217	ns
Benign Neurofibromas, Plexiform Histology (n=5)		HLA-A/B/C	0.7182	ns	0.4617	ns	0.8947	ns	0.9747	0.0333	-0.9474	0.0333	-0.9474	0.0333	0.3441	ns	0.8721	ns
		B2M	x	x	-0.2	ns	0.8208	ns	0.6	ns	-0.8721	0.0333	-0.6669	ns	0.4472	ns	0.7	ns
		CTL Target	x	x	0.4617	ns	0.8947	ns	0.9747	0.0333	-0.9474	0.0333	-0.9474	0.0333	0.3441	ns	0.8721	ns
		PD-L1	x	x	x	x	0.1539	ns	0.6	ns	-0.1539	ns	-0.4617	ns	-0.3354	ns	0.3	ns
Malignant MPNST (n=14)		HLA-A/B/C	0.8223	0.0005	0.2152	ns	0.6121	0.0227	0.4961	ns	0.1885	ns	-0.3306	ns	-0.1126	ns	0.4983	ns
		B2M	x	x	-0.1168	ns	0.6185	0.021	0.6564	0.0128	0.3872	ns	-0.2466	ns	-0.1575	ns	0.6777	0.0095
		CTL Target	x	x	0.07787	ns	0.6185	0.021	0.5945	0.0277	0.3075	ns	-0.2735	ns	-0.1388	ns	0.6029	0.025
		PD-L1	x	x	x	x	-0.0247	ns	-0.2701	ns	-0.4771	ns	-0.2694	ns	0.1257	ns	-0.2133	ns
